# Supplementary material for: Salivary immune responses after COVID-19 vaccination
Source: PLoS One. 2024 Sep 3;19(9):e0307936. doi: 10.1371/journal.pone.0307936 (PMC11371244; doi:10.1371/journal.pone.0307936)
Supplement: S1 Table — (XLSX) [file pone.0307936.s001.xlsx]

## Sheet: Laboratory Results
Participant ID	Days After First Dose	Log IgA (ng/100ug)	Log IgG (ng/100ug)2
1000	0	-1	-1
1001	0	-1	-1
1002	0	-1	-1
1003	0	0.369787	-1
1004	0	-1	-1
1005	0	-1	-1
1006	0	-1	-1
1007	0	-1	-1
1008	0	-1	-1
1009	0	1.58101	2.76893
1010	0	-1	2.31411
1011	4	1.55089	1.8605
1012	0	-1	-1
1013	0	-1	-1
1014	0	-1	-1
1015	0	-1	-1
1015	0	-1	2.40857
1015	0	-1	-1
1015	0	-1	2.08673
1015	0	-1	-1
1016	0	-1	-1
1017	0	-1	-1
1018	0	-1	-1
1019	0	-1	-1
1021	0	-1	-1
1022	0	-1	-1
1023	0	-1	-1
1024	0	1.19083	-1
1025	0	-1	-1
1026	0	-1	-1
1027	0	-1	-1
1028	0	-1	-1
1029	0	1.53943	-1
1030	0	-1	-1
1031	0	-1	-1
1032	0	-1	-1
1033	0	-1	-1
1034	0	-1	-1
1035	0	-1	-1
1036	0	-1	-1
1037	0	-1	-1
1038	0	-1	-1
1039	0	-1	-1
1040	0	0.476513	-1
1041	0	0.0737615	-1
1042	0	-1	-1
1043	0	-1	-1
1044	0	-1	-1
1045	0	-1	-1
1046	0	-1	-1
1047	0	0.708809	-1
1048	0	-1	-1
1049	0	-1	-1
1050	0	-1	1.87305
1051	0	2.38419	-1
1052	0	-1	-1
1053	0	-1	-1
1054	0	-1	-1
1054	0	-1	-1
1055	0	-1	-1
1056	0	-1	-1
1057	0	-1	-1
1058	0	-1	-1
1059	0	-1	-1
1060	0	-1	-1
1061	0	0.697217	-1
1062	0	0.272008	-1
1063	0	-1	-1
1064	0	0.363957	-1
1065	0	-1	-1
1066	0	-1	-1
1067	0	-1	-1
1068	0	-1	-1
1069	0	-1	-1
1070	0	-1	-1
1071	0	-1	-1
1072	0	-1	-1
1073	0	-1	-1
1074	0	-1	-1
1075	0	-1	-1
1076	0	-1	-1
1077	0	1.39735	-1
1078	0	-1	-1
1079	0	-1	-1
1080	0	-1	-1
1081	0	1.02003	-1
1082	0	-1	-1
1083	0	-1	-1
1084	0	-1	-1
1085	0	-1	-1
1086	0	-1	-1
1087	0	-1	-1
1088	0	-1	-1
1089	0	-1	-1
1090	0	-1	-1
1091	0	-1	-1
1092	0	-1	-1
1093	0	-1	-1
1094	0	-1	-1
1095	0	-1	-1
1096	0	-1	-1
1097	0	-1	-1
1099	0	-1	-1
1100	0	-1	-1
1101	0	-1	-1
1102	0	-1	-1
1103	0	-1	-1
1104	0	-1	-1
1105	0	-1	-1
1106	0	-1	-1
1108	0	-1	-1
1109	0	-1	-1
1110	0	0.799391	-1
1111	0	-1	-1
1112	0	-1	-1
1113	0	-1	-1
1114	0	-1	-1
1115	0	-1	-1
1116	0	-1	-1
1117	0	-1	-1
1118	0	1.11852	-1
1119	0	-1	-1
1120	0	0.368008	-1
1121	0	-1	-1
1122	0	-1	-1
1123	0	-1	-1
1124	0	-1	-1
1125	0	-1	-1
1126	0	-1	-1
1127	0	-1	-1
1128	0	-1	-1
1129	0	-1	-1
1130	0	-1	-1
1131	0	-1	-1
1132	0	-1	-1
1133	0	-0.48629	-1
1134	0	-1	-1
1135	0	-1	-1
1136	0	-1	-1
1137	0	-1	-1
1138	0	-1	-1
1139	0	-1	-1
1140	0	-1	-1
1141	0	-1	-1
1142	0	-1	-1
1143	0	-1	-1
1144	0	-1	-1
1145	0	-1	-1
1146	0	-1	-1
1147	0	-1	-1
1148	0	-1	-1
1149	0	-1	-1
1150	0	-1	-1
1151	0	-1	-1
1152	0	-1	-1
1153	0	-1	-1
1154	0	-1	-1
1155	0	-1	-1
1156	0	-0.551824	-1
1157	0	-1	-1
1158	0	-1	-1
1159	0	-1	-1
1160	0	-1	-1
1161	0	-1	-1
1162	0	1.71359	1.83882
1163	0	-1	-1
1164	0	-1	-1
1165	0	-1	-1
1166	0	-1	-1
1167	0	-1	-1
1168	0	-1	-1
1169	0	-1	-1
1170	0	-1	-1
1171	0	-1	-1
1172	0	-1	-1
1173	0	-1	-1
1174	0	-1	-1
1175	0	-1	-1
1176	0	-1	-1
1177	0	-1	-1
1178	0	-1	-1
1180	0	-1	-1
1181	0	-1	-1
1182	0	-1	2.02619
1183	0	-1	-1
1184	0	-1	-1
1185	0	-1	-1
1186	0	-1	-1
1187	0	-1	-1
1188	0	-1	-1
1189	0	-1	-1
1190	0	-1	-1
1191	0	-1	-1
1192	0	1.88095	-1
1193	0	-0.21731	-1
1194	0	-1	-1
1195	0	-1	-1
1196	0	-1	-1
1197	0	-1	-1
1198	0	-1	-1
1199	0	-1	-1
1200	0	-1	-1
1201	0	-1	-1
1202	0	-1	-1
1000	7	-1	-1
1001	7	-1	-1
1002	7	-1	-1
1003	7	-1	-1
1004	7	-1	-1
1005	7	-1	-1
1006	7	0.122472	-1
1007	7	-1	-1
1008	7	-1	-1
1010	7	-1	3.58182
1011	7	-1	-1
1011	2	-1	-1
1013	7	-1	-1
1016	7	-1	-1
1018	7	-1	-1
1019	7	-1	-1
1020	7	-1	-1
1021	7	-1	-1
1022	7	-1	-1
1023	7	-1	-1
1024	7	-1	-1
1025	7	0.346998	-1
1026	7	-1	-1
1027	7	-1	-1
1028	7	-1	-1
1029	7	2.3756	3.03564
1030	7	-1	-1
1032	7	-1	-1
1033	7	-1	2.89747
1034	7	-1	-1
1035	7	-1	-1
1036	7	1.61722	-1
1037	7	-1	-1
1038	7	-1	-1
1039	7	-1	-1
1040	7	-1	-1
1042	7	-1	-1
1043	2	-1	-1
1045	7	1.63338	-1
1046	7	-1	-1
1048	7	-1	-1
1049	7	-1	-1
1051	7	2.43409	-1
1052	7	-1	-1
1053	7	-1	-1
1055	7	-1	-1
1056	7	-1	-1
1059	7	-1	-1
1060	7	-1	-1
1062	7	2.2918	3.26971
1063	7	-1	-1
1064	7	-1	-1
1065	7	-1	-1
1067	7	-1	-1
1068	7	-1	-1
1069	7	-1	-1
1070	7	-1	-1
1071	7	-1	-1
1072	7	-1	-1
1073	7	-0.119761	-1
1074	7	-1	-1
1075	7	-1	-1
1078	7	-0.132558	-1
1079	7	-1	-1
1080	7	-1	-1
1081	7	-1	-1
1084	7	-1	-1
1085	7	-1	-1
1086	7	-1	-1
1087	7	-1	-1
1089	7	-1	-1
1091	7	-0.0418451	-1
1093	7	-1	-1
1094	5	-1	-1
1095	7	-1	-1
1096	7	-1	-1
1097	7	-1	-1
1099	7	1.76826	2.70578
1100	7	-1	-1
1101	7	-1	1.7213
1102	7	-1	-1
1103	7	-1	-1
1104	7	-1	-1
1105	7	2.32762	2.21127
1106	5	-1	-1
1107	7	-1	-1
1108	7	-1	-1
1111	7	-1	-1
1112	7	-0.816246	-1
1114	7	-1	-1
1115	7	-1	-1
1116	7	-1	-1
1118	7	-1	-1
1120	7	-1	-1
1122	7	-1	-1
1123	7	-1	-1
1125	7	-1	-1
1126	7	-1	-1
1129	7	-1	-1
1131	7	-1	-1
1132	7	-1	-1
1133	7	-1	-1
1134	7	-1	-1
1137	7	-1	-1
1139	7	-1	-1
1140	7	-1	-1
1141	7	-1	-1
1142	7	-1	-1
1143	7	-1	-1
1145	7	-1	-1
1146	7	0.792551	-1
1147	7	-1	-1
1148	7	-1	-1
1149	7	-1	-1
1150	7	1.71849	2.1598
1151	7	-1	-1
1152	7	-1	-1
1154	7	-1	-1
1156	7	1.00841	1.93705
1156	7	0.214997	-1
1158	7	-1	-1
1159	7	-1	-1
1160	7	-1	-1
1162	7	1.44437	2.45312
1163	6	-1	-1
1164	7	-1	-1
1167	7	-1	-1
1168	7	-1	-1
1169	7	-1	-1
1171	7	-1	-1
1174	7	-1	-1
1175	7	-1	-1
1176	7	-1	-1
1178	7	-1	-1
1179	4	-1	-1
1180	7	-1	-1
1183	7	-1	-1
1184	7	-1	2.96036
1186	7	-1	-1
1187	7	-1	-1
1188	7	-1	-1
1189	7	-1	-1
1190	7	-1	-1
1192	7	1.60434	-1
1195	7	-1	-1
1196	7	-1	-1
1197	7	-1	-1
1199	7	-1	-1
1200	7	-1	-1
1201	7	-1	-1
1202	6	-1	-1
1000	14	1.59463	-1
1001	14	1.4563	1.98779
1002	14	-1	-1
1003	14	0.7382	-1
1004	14	0.998006	1.82553
1005	13	-1	-1
1006	14	-1	-1
1007	14	-1	-1
1008	14	-1	2.31946
1009	14	-1	-1
1010	14	-1	3.57782
1012	9	-1	-1
1012	14	0.7446	1.97431
1013	14	0.40506	1.98837
1016	14	-1	-1
1018	14	1.15324	1.81597
1019	14	-1	-1
1020	14	-1	-1
1021	14	0.987021	-1
1022	14	1.52265	2.31597
1023	14	-1	1.68715
1024	14	-1	-1
1025	14	-1	-1
1026	14	-1	-1
1027	14	-1	-1
1028	14	1.27486	-1
1029	14	-1	3.44222
1030	14	-0.738031	-1
1031	14	-1	-1
1032	14	-1	-1
1033	14	1.71267	3.15271
1034	14	-1	-1
1035	14	-1	2.09993
1037	13	1.95579	2.31285
1038	14	0.665353	-1
1039	14	-1	2.21116
1040	14	1.28003	-1
1041	9	1.20643	-1
1042	14	1.50817	1.96102
1043	14	1.47134	-1
1045	14	1.57941	-1
1046	14	-1	-1
1047	8	0.620388	-1
1047	14	2.31961	-1
1048	14	-1	-1
1049	14	1.63407	2.19943
1051	14	2.74272	2.82092
1052	14	-1	-1
1053	14	-1	-1
1054	14	-1	-1
1055	14	-1	-1
1056	14	-1	-1
1059	14	-1	-1
1060	14	-1	-1
1062	14	1.23336	3.28302
1063	14	1.42646	-1
1064	14	0.541602	2.72463
1065	10	-1	-1
1067	14	-1	-1
1068	14	-1	-1
1069	14	1.77762	-1
1070	13	-1	-1
1071	14	2.47743	-1
1072	14	1.71491	-1
1073	14	-1	-1
1074	14	-1	-1
1075	14	-1	-1
1078	14	-1	-1
1079	14	1.8849	-1
1080	14	-1	-1
1081	14	-1	-1
1082	8	-1	-1
1083	9	-1	-1
1084	14	1.75397	1.95712
1085	14	1.3555	-1
1086	14	-1	-1
1087	14	-1	-1
1089	14	1.66468	-1
1092	14	0.528666	1.9922
1093	14	-1	-1
1095	14	-1	-1
1096	14	-1	-1
1097	14	-1	-1
1099	14	1.17476	2.90112
1100	14	0.945231	-1
1101	14	-1	2.43651
1102	14	-1	-1
1103	14	-1	1.68864
1104	14	-1	-1
1105	14	-1	2.4292
1106	14	-1	2.34015
1107	14	-1	-1
1108	14	0.909404	-1
1111	14	-1	1.6371
1112	14	-1	-1
1114	14	-1	-1
1115	14	-1	-1
1116	14	1.5143	-1
1118	14	-1	1.75738
1119	11	-1	2.09753
1119	14	0.538085	2.29057
1120	14	-1	1.72026
1122	14	1.18691	2.75706
1123	14	-1	-1
1126	14	-1	-1
1132	14	-1	-1
1133	14	-1	1.88213
1134	14	-1	-1
1135	8	-1	-1
1135	14	-1	-1
1137	14	0.0917185	-1
1139	14	-1	-1
1140	14	-1	-1
1141	14	1.84361	-1
1142	14	0.926762	-1
1143	14	-1	-1
1144	8	-1	-1
1144	14	-1	-1
1145	14	1.47631	-1
1146	14	1.71874	3.2206
1148	14	-1	-1
1149	14	-1	2.40386
1150	14	-1	2.51258
1151	14	-1	-1
1152	14	-1	-1
1154	14	-1	-1
1156	14	0.835383	1.90963
1158	14	2.17902	2.04559
1160	14	0.553833	-1
1162	14	1.851	2.91768
1163	14	1.83905	1.7776
1167	14	-1	-1
1168	14	-1	-1
1169	14	-1	-1
1171	14	-1	1.36438
1174	14	-1	-1
1175	14	-1	-1
1176	8	0.365847	-1
1178	14	-1	-1
1180	14	-1	1.99793
1183	14	-1	-1
1184	14	-1	2.90134
1186	14	0.10298	-1
1187	14	-1	-1
1188	14	1.05009	-1
1189	14	2.0138	2.52101
1191	8	-1	-1
1191	14	-1	-1
1192	14	1.776	-1
1197	14	1.85051	2.22845
1199	14	-1	2.26029
1200	14	-1	1.95322
1201	14	-1	-1
1202	8	-1	-1
1202	14	1.87892	-1
1000	27	-1	2.19871
1001	28	-1	2.15914
1003	28	0.529304	-1
1004	28	-1	-1
1005	28	-1	2.86387
1006	28	-1	-1
1008	28	-1	2.32117
1009	28	-1	2.0627
1010	24	-1	3.42665
1011	28	-1	1.77592
1012	28	-1	-1
1013	28	-1	2.13333
1016	28	-1	-1
1018	28	-1	-1
1019	28	-1	2.48881
1020	28	-1	-1
1020	28	-1	-1
1021	28	-1	1.64327
1022	28	-0.0589933	2.15069
1023	21	-1	-1
1023	28	-1	-1
1024	21	-1	-1
1024	28	-1	-1
1025	28	-1	-1
1026	28	-1	-1
1027	28	-1	-1
1028	28	-1	-1
1029	28	-1	2.88518
1030	21	-1	-1
1030	28	-1	1.66945
1031	21	-1	-1
1032	28	-1	2.065
1033	22	1.20119	3.09576
1034	28	-1	-1
1035	28	-1	-1
1036	15	1.67218	1.69379
1037	28	-1	1.94724
1040	28	0.968609	-1
1041	28	-1	-1
1042	21	-1	2.34853
1043	28	-1	-1
1045	28	1.70552	-1
1046	21	-1	2.11923
1048	28	-1	2.35863
1051	21	2.37337	-1
1051	28	2.56832	-1
1052	28	-1	2.05955
1053	28	-1	-1
1053	21	-1	-1
1054	21	-1	-1
1054	28	-1	-1
1055	28	-1	-1
1056	28	-1	-1
1059	28	-1	-1
1060	28	-1	-1
1063	28	-1	-1
1064	24	-1	-1
1065	17	-1	-1
1065	15	-1	2.51927
1067	28	-1	-1
1068	28	-1	1.49362
1070	21	-1	-1
1070	28	-1	-1
1072	28	-1	-1
1073	28	-1	-1
1075	28	-1	-1
1078	28	-1	-1
1079	28	-1	1.95684
1081	21	-1	-1
1082	16	-1	-1
1082	25	-1	2.61992
1082	28	-1	-1
1083	15	1.1827	2.45231
1083	24	-1	2.21419
1084	28	-0.0800004	1.69369
1085	21	-1	-1
1085	28	-1	-1
1086	28	-1	2.20888
1087	26	-1	-1
1087	28	-1	-1
1089	28	-1	-1
1091	15	0.83899	1.77989
1091	28	-1	-1
1092	17	-1	-1
1092	28	-1	2.0321
1093	21	-1	1.31779
1093	28	-1	-1
1094	28	-1	-1
1095	21	-1	-1
1095	28	-1	-1
1096	28	-1	-1
1097	21	-1	2.04837
1097	28	-1	2.10383
1100	28	-1	1.88402
1101	28	-1	2.2005
1102	28	-1	-1
1103	28	-1	2.2635
1104	28	-1	1.88363
1105	28	-1	2.14195
1107	18	-1	-1
1107	28	-1	-1
1108	28	-1	-1
1111	28	-1	1.55163
1114	28	-1	1.87138
1115	28	-1	-1
1116	28	-1	-1
1118	28	-1	2.24992
1119	18	-1	2.23204
1120	28	-1	1.87639
1122	21	-1	2.656
1122	28	-1	2.57472
1123	28	-1	-1
1125	16	-1	-1
1125	28	-1	-1
1126	28	-1	1.81723
1129	17	-1	-1
1129	28	-1	-1
1131	16	-1	-1
1131	28	-1	-1
1132	28	-1	-1
1133	28	-1	2.34119
1137	18	-1	2.47925
1139	28	-1	-1
1140	28	-1	-1
1142	28	-1	-1
1143	28	-1	-1
1146	28	0.38313	3.00966
1147	15	-1	-1
1147	28	-1	-1
1148	28	-1	-1
1149	28	-1	2.33854
1150	28	-1	2.50221
1151	28	-1	1.04697
1152	28	-1	1.72521
1154	21	-1	-1
1154	28	-1	-1
1156	28	1.11588	1.81367
1158	21	1.10715	1.99235
1158	28	0.429537	2.41174
1159	17	-1	2.10411
1160	28	-1	-1
1162	28	1.74249	2.68212
1163	18	-1	2.07
1164	15	-1	-1
1164	23	-1	1.12732
1167	28	-1	-1
1168	28	-1	1.69116
1169	28	1.39928	2.22731
1171	28	-1	-1
1174	28	-1	-1
1175	28	-1	-1
1176	28	-1	1.71135
1178	28	-1	-1
1180	24	-1	-1
1186	24	-1	-1
1189	24	-1	-1
1190	18	-1	-1
1191	24	-1	1.87956
1195	16	-1	2.05793
1201	28	-1	-1
1202	21	-1	-1
1202	28	-1	-1
1000	41	-1	3.34311
1001	42	1.73321	2.96183
1002	36	-1	1.88187
1002	40	-1	2.77539
1003	42	0.755449	2.91565
1004	42	-1	2.61982
1005	42	-1	3.57041
1006	42	-1	2.68843
1007	32	-1	1.54031
1007	41	-1	2.84114
1008	42	-1	3.11074
1009	38	-1	-1
1010	38	-1	3.63228
1012	42	-1	2.88606
1013	42	0.894675	3.0175
1019	42	-1	3.08374
1020	42	-1	-1
1021	42	-1	2.42474
1022	42	-1	3.07427
1023	35	-1	2.65849
1025	42	0.547868	3.04893
1026	42	-1	3.08753
1027	42	-1	3.0351
1028	41	-1	-1
1029	42	1.44651	3.21324
1030	42	-1	2.74662
1031	42	-1	1.7352
1032	42	-1	3.14249
1033	29	-1	2.9699
1034	42	1.19653	3.29821
1035	42	-1	2.78262
1037	42	-1	2.97051
1038	31	-1	-1
1039	38	-1	2.37803
1039	42	-1	2.76582
1040	42	-1	2.78988
1041	42	-1	2.87101
1042	36	-1	3.49575
1042	42	-1	3.27971
1043	42	-1	3.1924
1045	42	1.57803	3.08118
1046	42	-1	3.13898
1047	38	-1	-1
1048	42	-1	2.91033
1049	30	0.151571	2.18697
1051	42	2.50068	-1
1052	42	-1	2.76111
1053	42	-1	2.72757
1054	42	-1	3.1683
1055	42	-1	-1
1056	42	-1	2.849
1059	42	-1	3.03111
1063	42	2.4383	2.84923
1064	38	-1	3.31488
1065	31	-1	-1
1065	41	-1	2.30855
1067	42	-1	2.33878
1068	42	0.6823	2.65544
1069	42	-1	2.44222
1070	35	-1	2.39623
1071	29	-1	-1
1072	42	1.75028	3.32748
1073	42	-1	2.52124
1074	42	-1	3.35389
1075	42	1.14129	3.06845
1078	43	-1	2.90681
1079	42	-1	2.85198
1080	29	-1	1.83974
1081	37	1.04749	1.85419
1083	42	-1	3.29489
1084	42	1.32739	2.73702
1085	42	-1	2.77168
1086	42	-1	2.77871
1087	42	-1	-1
1089	42	2.41007	3.34133
1091	42	1.21516	3.28366
1092	42	-1	2.91233
1093	35	-1	2.63736
1095	42	-1	3.01089
1096	42	-1	2.85425
1097	33	1.41012	2.68487
1099	29	-1	3.05964
1100	42	0.890294	3.05979
1101	42	-1	2.88317
1103	42	-0.696973	3.04171
1104	42	-1	2.62438
1105	42	0.76876	2.22116
1106	34	2.58801	3.21315
1106	42	0.797624	3.06645
1107	42	-1	2.80593
1108	42	-1	2.11857
1111	42	1.77361	2.65811
1112	29	-1	2.16161
1112	43	-1	2.98727
1114	42	-1	2.75913
1116	42	1.56499	2.88534
1118	42	1.58015	3.28359
1122	42	1.85015	3.57433
1123	40	-1	3.09505
1125	42	-1	3.26658
1126	30	-1	2.40604
1126	42	-1	2.46447
1129	42	-1	2.30419
1131	42	-1	3.06554
1132	42	-1	2.39752
1133	42	-1	3.57413
1134	29	-1	-1
1134	42	-1	2.23418
1135	35	-1	-1
1137	35	-1	-1
1137	42	-1	-1
1140	42	-1	-1
1141	29	-1	-1
1141	42	-1	2.88007
1142	42	-1	-1
1143	42	-1	2.69782
1144	29	-1	-1
1144	42	-1	2.50641
1145	34	1.12584	2.73049
1146	42	1.1105	3.33052
1147	41	-1	-1
1148	42	-1	2.80598
1149	42	1.85241	2.93677
1150	42	-1	2.84113
1151	31	-0.231572	1.31838
1151	35	1.06829	2.56622
1151	42	-1	2.37373
1152	42	-0.348514	2.98002
1154	35	-1	-1
1156	42	1.03414	2.87164
1158	42	1.71606	3.23315
1159	42	-1	3.0174
1160	42	-1	2.64601
1162	42	1.46093	2.97873
1163	42	0.363627	3.08388
1164	30	-1	-1
1164	37	-1	2.83284
1167	42	-1	2.61924
1169	42	1.28759	3.10991
1171	42	-1	2.76633
1174	42	-1	2.64382
1175	42	0.427745	3.01432
1176	42	-1	2.81416
1178	42	-1	3.04079
1180	38	-1	2.89969
1183	30	-1	-1
1184	31	-1	2.81642
1186	38	-1	3.25108
1187	30	-1	1.63761
1188	30	-1	-1
1190	30	-1	2.22778
1191	39	-1	2.52361
1192	30	-1	-1
1195	31	-1	-1
1196	30	-1	2.03707
1197	31	-0.053829	2.37121
1199	30	-1	2.34652
1200	29	-1	1.93388
1201	42	-1	3.50076
1202	36	0.496074	-1
1202	42	-1	2.73411
1000	55	-1	3.02142
1001	56	-1	2.94932
1002	54	0.505127	2.76461
1003	56	-1	2.72628
1004	56	-1	-1
1005	56	-1	3.27683
1006	56	-1	2.49162
1007	55	-1	2.76563
1008	56	-1	3.05533
1010	52	-1	3.44447
1011	43	-1	2.3117
1012	53	-1	2.77364
1013	56	-1	2.61762
1016	43	-1	2.66953
1016	60	-1	2.3259
1018	43	-0.13703	2.80452
1018	56	-1	2.75175
1019	56	-1	2.86349
1020	56	-1	2.7145
1021	56	-1	2.03408
1022	56	-1	2.92238
1024	56	-1	2.77218
1025	56	-1	2.9358
1026	56	-1	3.00376
1027	56	-1	2.76181
1028	56	-1	-1
1029	56	0.502318	3.28702
1030	56	-1	2.64504
1031	56	-1	1.99426
1031	45	-1	-1
1032	53	-1	3.09627
1033	43	-1	3.26858
1033	57	-1	2.87678
1034	56	-1	3.33742
1035	56	-1	2.84668
1036	44	1.74592	-1
1036	52	-1	2.52688
1036	66	-1	2.41999
1037	56	-1	2.76639
1038	45	-1	3.10395
1038	71	-1	2.81496
1039	66	-1	-1
1040	56	0.133088	2.94847
1041	57	-1	2.74997
1043	56	-1	2.8505
1045	56	-1	-1
1046	56	-1	2.22846
1047	52	0.758832	3.23973
1047	66	-1	3.09373
1048	56	-1	2.76451
1049	44	0.668802	3.1485
1049	58	0.119935	2.87724
1051	56	2.43921	-1
1052	56	-1	2.56339
1053	56	-1	2.68964
1054	56	-1	2.82058
1055	56	-1	-1
1056	62	-1	2.70652
1059	56	-1	2.78071
1060	43	0.73238	2.97431
1060	56	-1	-1
1062	45	1.26117	3.22118
1062	59	1.077	2.9713
1063	56	1.94133	-1
1064	52	-1	3.04549
1065	45	-1	3.10103
1065	59	-1	2.63507
1065	55	-1	3.43122
1065	69	-1	3.36536
1067	56	-1	2.43344
1068	56	-1	2.56981
1070	45	-1	3.00316
1070	51	-1	2.97435
1070	58	-1	2.98309
1071	43	-1	3.02925
1071	57	-1	2.83309
1072	56	-1	3.1223
1073	56	-1	2.24136
1074	56	-1	-1
1075	56	-1	2.80349
1078	56	-1	2.8738
1079	58	-1	2.90574
1079	56	-1	2.53997
1080	43	-1	3.16864
1080	57	-1	3.09575
1081	44	-1	-1
1081	58	1.49338	3.00074
1081	72	1.3061	2.92308
1082	43	-1	2.86878
1084	56	0.694657	2.42631
1085	56	-1	2.6706
1086	57	1.18817	2.66056
1087	56	-1	-1
1089	56	0.449669	2.72535
1091	56	-1	3.18142
1092	56	-1	2.52486
1093	56	-1	2.58841
1095	56	-1	2.60534
1096	56	-1	2.85365
1097	57	-1	2.53132
1099	43	-1	3.08206
1099	61	-1	2.93762
1101	56	-1	2.90832
1102	43	-1	2.34732
1102	56	-1	2.08761
1103	56	-1	2.97217
1104	56	-1	2.51219
1105	56	-1	2.20419
1106	56	-1	3.139
1107	56	0.433938	2.64545
1108	56	0.498659	2.874
1111	56	0.246309	2.89791
1112	59	-1	2.47437
1114	56	-1	2.70099
1115	56	-1	2.52063
1116	86	-1	-1
1118	56	-1	2.91637
1119	49	-1	2.92156
1119	51	-1	2.10861
1120	56	-1	2.82747
1122	63	1.06291	3.54798
1123	57	-1	3.01343
1125	61	-1	3.17292
1129	56	-1	2.18096
1131	56	-1	2.93125
1132	56	-1	2.26075
1133	56	-1	3.10027
1134	56	-1	2.21778
1135	54	-1	2.96437
1135	66	-1	-1
1137	59	1.02571	3.24036
1137	71	-1	3.25367
1139	45	-1	2.20293
1139	56	-1	-1
1140	56	-1	-1
1141	56	-1	2.52099
1142	56	-1	2.37572
1143	56	-1	2.26366
1144	56	-1	2.33407
1145	48	1.34029	2.30596
1145	62	-1	-1
1146	56	-1	3.20105
1147	57	-1	-1
1148	56	-1	2.43509
1149	56	-1	2.79027
1150	56	-1	2.61373
1151	56	-1	2.44527
1152	56	-1	2.73522
1158	56	-1	3.03885
1159	56	-1	2.84544
1160	56	-1	-1
1162	59	0.923869	2.89928
1163	58	-1	2.85375
1167	54	-1	2.79841
1168	56	-1	3.10646
1168	56	-1	3.10483
1169	58	0.707648	3.04708
1174	56	-1	-1
1175	56	-1	2.59161
1176	56	-1	2.5764
1178	56	-1	2.84308
1180	52	-1	2.68884
1183	44	-1	2.87413
1183	58	-1	1.0067
1184	45	-1	3.14947
1184	59	-1	-1
1186	70	-1	2.86922
1187	44	-1	2.27758
1187	58	-1	2.34729
1188	44	-1	3.14847
1188	58	-1	2.88381
1189	44	-1	3.263
1189	58	-1	3.10733
1190	45	-1	3.02169
1190	58	-1	3.00844
1191	52	-1	2.65775
1192	44	1.15316	2.3801
1192	58	-1	2.66845
1195	45	-1	3.0727
1195	59	-1	3.05198
1196	46	-1	2.84243
1196	58	-1	2.54921
1197	44	-1	3.0293
1197	58	-1	2.92694
1199	44	-1	3.02426
1199	58	-1	2.83799
1200	59	-1	2.34101
1200	45	-1	2.4459
1201	56	-1	3.2859
1202	56	0.418886	2.70015
